# Supplementary material for: Manufacturing Scalable Carbon Nanotube–Silicone/Kevlar Fabrics
Source: Nanomaterials (Basel). 2023 Oct 8;13(19):2728. doi: 10.3390/nano13192728 (PMC10574407; doi:10.3390/nano13192728)
Supplement: Supplementary file 1 [file nanomaterials-13-02728-s001.zip]

Archive with 2 entries (2 files):
- S1-CNT Sheet Synthesis.mp4
- S2-CNT-silicone Kevlar Yarn Composite.mp4
